# Supplementary material for: Expanding the Toolbox of Multi-Material Three-Dimensional-Printed Electrochemical Flow Cells Fabricated in a Single Step: Impinging Jet, Mixing and Dilution, and Dual-Electrode Generator–Collector Electrochemical Cells
Source: ACS Electrochem. 2026 Jan 30;2(3):651–60. doi: 10.1021/acselectrochem.5c00444 (PMC12969262; doi:10.1021/acselectrochem.5c00444)
Supplement: Supplementary file 2 [file ec5c00444_si_002.zip]

Archive with 14 entries (14 files):
- wall-jet_flow body.stl
- __MACOSX/._wall-jet_flow body.stl
- generator-collector_body.stl
- __MACOSX/._generator-collector_body.stl
- generator-collector_electrodes.stl
- __MACOSX/._generator-collector_electrodes.stl
- mixer_body.stl
- __MACOSX/._mixer_body.stl
- mixer_electrodes.stl
- __MACOSX/._mixer_electrodes.stl
- wall-jet_electrode base.stl
- __MACOSX/._wall-jet_electrode base.stl
- wall-jet_electrodes.stl
- __MACOSX/._wall-jet_electrodes.stl
